# Supplementary material for: Wearable Wireless Biosensor Technology for Monitoring Cattle: A Review
Source: Animals (Basel). 2021 Sep 23;11(10):2779. doi: 10.3390/ani11102779 (PMC8532812; doi:10.3390/ani11102779)
Supplement: Supplementary file 1 [file animals-11-02779-s001.zip]

Archive with 19 entries (18 files):
- animals-1279484-supplementary/
- animals-1279484-supplementary/Table S1.xlsx
- animals-1279484-supplementary/Table S10.xlsx
- animals-1279484-supplementary/Table S11.xlsx
- animals-1279484-supplementary/Table S12.xlsx
- animals-1279484-supplementary/Table S13.xlsx
- animals-1279484-supplementary/Table S14.xlsx
- animals-1279484-supplementary/Table S15.xlsx
- animals-1279484-supplementary/Table S16.xlsx
- animals-1279484-supplementary/Table S17.xlsx
- animals-1279484-supplementary/Table S18.xlsx
- animals-1279484-supplementary/Table S2.xlsx
- animals-1279484-supplementary/Table S3.xlsx
- animals-1279484-supplementary/Table S4.xlsx
- animals-1279484-supplementary/Table S5.xlsx
- animals-1279484-supplementary/Table S6.xlsx
- animals-1279484-supplementary/Table S7.xlsx
- animals-1279484-supplementary/Table S8.xlsx
- animals-1279484-supplementary/Table S9.xlsx
