# Supplementary material for: Wearable Wireless Biosensor Technology for Monitoring Cattle: A Review
Source: Animals (Basel). 2021 Sep 23;11(10):2779. doi: 10.3390/ani11102779 (PMC8532812; doi:10.3390/ani11102779)
Supplement: Supplementary file 1 [file animals-11-02779-s001.zip › animals-1279484-supplementary/Table S1.xlsx]

## Sheet: S1. eating_cor
Table S1. Evaluation results (correlation coefficient) for eating time (time spent eating) among feeding behavior variables generated by the sensors.
								Correlation3)
Sensor	Author	Year	Products	Animal type	Feeding method	Treatment1)	GS2)	PCC	SCC	CCC
Ear tag	Bikker et al.	2014	CowManager SensOor (Agis Automatisering, NL)	Dairy	Feed bunk	-	VO	0.88	-	0.75
	Wolfger et al.	2015a	CowManager SensOor (Agis Automatisering, NL)	Beef	Feed bunk	-	VO	-	-	0.79
	Borchers et al.	2016	CowManager SensOor (Agis Automatisering, NL)	Dairy	Feed bunk	-	VO	0.88	-	0.82
	Hill et al.,	2017	CowManager SensOor (Agis Automatisering, NL)	Dairy	Feed bunk	-	VO	0.86	-	-
	Reynolds et al.	2019	CowManager SensOor (Agis Automatisering, NL)	Dairy	Feed bunk	-	VO	0.88	-	0.72
	Zambelis et al.	2019	CowManager SensOor (Agis Automatisering, NL)	Dairy	Feed bunk	-	VO	0.27	-	-
	Pereira et al.	2018	CowManager SensOor (Agis Automatisering, NL)	Dairy	Pasture	-	VO	0.88	-	0.88
Halter	Ruuska et al.	2016	RumiWatch noseband (Itin and Hoch GmbH, CH)	Dairy	Feed bunk	-	VO	0.97	-	-
	Zehner et al.	2017	RumiWatch noseband (Itin and Hoch GmbH, CH)	Dairy	Feed bunk	v0.7.2.0	VO	-	0.86	-
	Zehner et al.	2017	RumiWatch noseband (Itin and Hoch GmbH, CH)	Dairy	Feed bunk	v0.7.3.2	VO	-	0.96	-
	Steinmetz et al.	2020	RumiWatch noseband (Itin and Hoch GmbH, CH)	Dairy	Feed bunk	-	VO	0.88	0.87	-
	Werner et al.	2018	RumiWatch noseband (Itin and Hoch GmbH, CH)	Dairy	Pasture	-	VO	-	0.96	0.96
	Poulopoulou et al.	2019	RumiWatch noseband (Itin and Hoch GmbH, CH)	Beef	Pasture	-	VO	-	0.81	-
Neck collar	Grinter et al.	2019	MooMonitor+ (Dairy Master, IE)	Dairy	Feed bunk	-	VO	0.93	-	0.85
	Molfino et al.	2017	HR-LDn tag (SCR Engineers Ltd., IL)	Dairy	Pasture	-	VO	0.99	-	0.99
	Merenda et al.	2019	HR-LDn tag (SCR Engineers Ltd., IL)	Beef	Pasture	-	VO	0.95	-	0.92
	Werner et al.	2019	MooMonitor+ (Dairy Master, IE)	Dairy	Pasture	min/15min	VO	-	0.9	0.95
	Werner et al.	2019	MooMonitor+ (Dairy Master, IE)	Dairy	Pasture	min/hour	VO	-	0.94	0.97
Leg tag	Borchers et al.	2016	Track A Cow (ENGS Systems, IL)	Dairy	Feed bunk	-	VO	0.93	-	0.79
1) Roland et al. [22] evaluated two types of eating times: feed intake and milk intake by calf; Zehner et al. [27] evaluated the eating time using the RumiWatch noseband with converter version 0.7.2.0 and 0.7.3.2; Werner et al. [21] summarized the data in two ways for evaluating the eating time as follows: minutes per 15 minutes and minutes per hour
2) GS, golden standard; VO, visual observation
3) PCC, Pearson correlation coefficient; SCC, Spearman’s rank correlation coefficient; CCC, concordance correlation coefficient
