# Supplementary material for: Wearable Wireless Biosensor Technology for Monitoring Cattle: A Review
Source: Animals (Basel). 2021 Sep 23;11(10):2779. doi: 10.3390/ani11102779 (PMC8532812; doi:10.3390/ani11102779)
Supplement: Supplementary file 1 [file animals-11-02779-s001.zip › animals-1279484-supplementary/Table S10.xlsx]

## Sheet: S10. Standing_diag
Table S10. Evaluation results (performance) for standing time (time spent standing) among activity behavior variables generated by the sensors.
									Performance, %3)
Sensor	Author	Year	Products	Animal type	Housing	Housing detail	Treatment1)	GS2)	Se	Sp	Acc	Pre
Leg tag	Trénel et al.	2009	IceTag (IceRobotics, UK)	Dairy	Indoor	Loose-housing barn	-	VO	92	98	-	-
	Mattachini et al.	2013	IceTag (IceRobotics, UK)	Dairy	Indoor	Free-stall barn	1-second	VO	97.7	95.1	-	96.6
	Mattachini et al.	2013	IceTag (IceRobotics, UK)	Dairy	Indoor	Free-stall barn	1-minute	VO	96.9	99.5	-	99.6
Neck collar	Tullo et al.	2016	CowView (GEA Farm Technologies, DE)	Dairy	Indoor	Free-stall barn	-	VO	63	98	93	87
1) Mattachini et al. [46] recorded the data in two ways as follows: 1-second intervals and 1-minute intervals
2) GS, golden standard; VO, visual observation
3) Se, sensitivity; Sp, specificity; Acc, accuracy; Pre, precision
