# Supplementary material for: Wearable Wireless Biosensor Technology for Monitoring Cattle: A Review
Source: Animals (Basel). 2021 Sep 23;11(10):2779. doi: 10.3390/ani11102779 (PMC8532812; doi:10.3390/ani11102779)
Supplement: Supplementary file 1 [file animals-11-02779-s001.zip › animals-1279484-supplementary/Table S11.xlsx]

## Sheet: S11. Walking_cor
Table S11. Evaluation results (correlation) for walking time (time spent walking) among activity behavior variables generated by the sensors.
								Correlation2)
Sensor	Author	Year	Products	Animal type	Housing	Housing detail	GS1)	PCC	SCC	CCC
Leg tag	Alsaaod et al.	2015	RumiWatch pedometer (Itin and Hoch GmbH, CH)	Dairy	Indoor	Loose-housing barn	VO	-	0.96	-
	Nielsen et al.	2018	CowScout (GEA Farm Technologies, DE)	Dairy	Indoor	Free-stall barn	VO	-	-	0.8
	D’Andrea et al.	2017	RumiWatch pedometer (Itin and Hoch GmbH, CH)	Dairy	N.A.	N.A.	VO	-	0.81	-
	Werner et al.	2018	RumiWatch pedometer (Itin and Hoch GmbH, CH)	Dairy	Outdoor	Pasture	VO	-	0.78	0.92
	Poulopoulou et al.	2019	RumiWatch pedometer (Itin and Hoch GmbH, CH)	Beef	Outdoor	Pasture	VO	-	0.4	-
Neck collar	Tullo et al.	2016	CowView (GEA Farm Technologies, DE)	Dairy	Indoor	Free-stall barn	VO	0.51	-	-
	Merenda et al.	2019	HR-LDn tag (SCR Engineers Ltd., IL)	Beef	Outdoor	Pasture	VO	0.57	-	0.53
1) GS, golden standard; VO, visual observation
2) PCC, Pearson correlation coefficient; SCC, Spearman’s rank correlation coefficient; CCC, concordance correlation coefficient
