# Supplementary material for: Wearable Wireless Biosensor Technology for Monitoring Cattle: A Review
Source: Animals (Basel). 2021 Sep 23;11(10):2779. doi: 10.3390/ani11102779 (PMC8532812; doi:10.3390/ani11102779)
Supplement: Supplementary file 1 [file animals-11-02779-s001.zip › animals-1279484-supplementary/Table S13.xlsx]

## Sheet: S13. Step_cor
Table S13. Evaluation results (correlation) for step counts (the number of steps) among activity behavior variables generated by the sensors.
								Correlation2)
Sensor	Author	Year	Products	Animal type	Housing	Housing detail	GS1)	PCC	SCC	CCC
Leg tag	Shepley et al.	2017	IceTag (IceRobotics, UK)	Dairy	Indoor	Tie-stall barn	VO	0.93	-	-
	Nielsen et al.	2018	CowScout (GEA Farm Technologies, DE)	Dairy	Indoor	Free-stall barn	VO	-	-	0.68
	Nielsen et al.	2018	IceTag (IceRobotics, UK)	Dairy	Indoor	Free-stall barn	VO	-	-	0.63
	D’Andrea et al.	2017	RumiWatch pedometer (Itin and Hoch GmbH, CH)	Dairy	N.A.	N.A.	VO	-	0.96	-
	Wolfger et al.	2015b	Track A Cow (ENGS Systems, IL)	Beef	Outdoor	Feedlot	VO	-	-	0.75
	Ungar et al.	2018	IceTag (IceRobotics, UK)	Beef	Outdoor	Pasture	VO	0.98	-	-
1) GS, golden standard; VO, visual observation
2) PCC, Pearson correlation coefficient; SCC, Spearman’s rank correlation coefficient; CCC, concordance correlation coefficient
