# Supplementary material for: Wearable Wireless Biosensor Technology for Monitoring Cattle: A Review
Source: Animals (Basel). 2021 Sep 23;11(10):2779. doi: 10.3390/ani11102779 (PMC8532812; doi:10.3390/ani11102779)
Supplement: Supplementary file 1 [file animals-11-02779-s001.zip › animals-1279484-supplementary/Table S14.xlsx]

## Sheet: S14. Active_cor
Table S14. Evaluation results (correlation) for active time (time spent activity) among activity behavior variables generated by the sensors.
									Correlation3)
Sensor	Author	Year	Products	Animal type	Housing	Housing detail	Treatment1)	GS2)	PCC	SCC	CCC
Ear tag	Bikker et al.	2014	CowManager SensOor (Agis Automatisering, NL)	Dairy	Indoor	Free-stall barn	-	VO	0.73	-	0.35
	Zambelis et al.	2019	CowManager SensOor (Agis Automatisering, NL)	Dairy	Indoor	Tie-stall barn	-	VO	0.89	-	-
	Pereira et al.	2018	CowManager SensOor (Agis Automatisering, NL)	Dairy	Outdoor	Pasture	-	VO	0.2	-	0.19
Halter	Zehner et al.	2017	RumiWatch noseband (Itin and Hoch GmbH, CH)	Dairy	Indoor	Loose-housing barn	v0.7.2.0	VO	-	0.91	-
	Zehner et al.	2017	RumiWatch noseband (Itin and Hoch GmbH, CH)	Dairy	Indoor	Loose-housing barn	v0.7.3.2	VO	-	0.93	-
	Steinmetz et al.	2020	RumiWatch noseband (Itin and Hoch GmbH, CH)	Dairy	Indoor	Free-stall barn	-	VO	0.87	0.86	-
	Werner et al.	2018	RumiWatch noseband (Itin and Hoch GmbH, CH)	Dairy	Outdoor	Pasture	-	VO	-	0.91	0.9
Neck collar	Elischer et al.	2013	Lely Qwes-HR (SCR Engineers Ltd., NL)	Dairy	Outdoor	Pasture	-	VO	0.52	-	-
Leg tag	Swartz et al.	2016	AfiTag II (Afimilk, IL)	Dairy	Indoor	Compost-bedded pack barn	-	VO	0.99	-	-
	Elischer et al.	2013	IceQube (IceRobotics Ltd., UK)	Dairy	Outdoor	Pasture	-	VO	0.91	-	-
1) Zehner et al. [27] evaluated the active time using the RumiWatch noseband with converter version 0.7.2.0 and 0.7.3.2
2) GS, golden standard; VO, visual observation
3) PCC, Pearson correlation coefficient; SCC, Spearman’s rank correlation coefficient; CCC, concordance correlation coefficient
