# Supplementary material for: Wearable Wireless Biosensor Technology for Monitoring Cattle: A Review
Source: Animals (Basel). 2021 Sep 23;11(10):2779. doi: 10.3390/ani11102779 (PMC8532812; doi:10.3390/ani11102779)
Supplement: Supplementary file 1 [file animals-11-02779-s001.zip › animals-1279484-supplementary/Table S15.xlsx]

## Sheet: S15. Active_diag
Table S15. Evaluation results (performance) for active time (time spent activity) among activity behavior variables generated by the sensors.
									Performance, %3)
Sensor	Author	Year	Products	Animal type	Housing	Housing detail	Treatment1)	GS2)	Se	Sp	Acc	Pre
Halter	Zehner et al.	2017	RumiWatch noseband (Itin and Hoch GmbH, CH)	Dairy	Indoor	Loose-housing barn	v0.7.2.0	VO	93	93	93	89
	Zehner et al.	2017	RumiWatch noseband (Itin and Hoch GmbH, CH)	Dairy	Indoor	Loose-housing barn	v0.7.3.2	VO	94	93	94	89
	Steinmetz et al.	2020	RumiWatch noseband (Itin and Hoch GmbH, CH)	Dairy	Indoor	Free-stall barn	-	VO	86	96.6	91.7	95.5
1) Zehner et al. [27] evaluated the active time using the RumiWatch noseband with converter version 0.7.2.0 and 0.7.3.2
2) GS, golden standard; VO, visual observation
3) Se, sensitivity; Sp, specificity; Acc, accuracy; Pre, precision
