# Supplementary material for: Wearable Wireless Biosensor Technology for Monitoring Cattle: A Review
Source: Animals (Basel). 2021 Sep 23;11(10):2779. doi: 10.3390/ani11102779 (PMC8532812; doi:10.3390/ani11102779)
Supplement: Supplementary file 1 [file animals-11-02779-s001.zip › animals-1279484-supplementary/Table S16.xlsx]

## Sheet: S16. Inactive_cor
Table S16. Evaluation results (correlation) for inactive time (time spent inactivity) among activity behavior variables generated by the sensors.
								Correlation2)
Sensor	Author	Year	Products	Animal type	Housing	Housing detail	GS1)	PCC	SCC	CCC
Ear tag	Bikker et al.	2014	CowManager SensOor (Agis Automatisering, NL)	Dairy	Indoor	Free-stall barn	VO	0.98	-	0.97
	Hill et al.,	2017	CowManager SensOor (Agis Automatisering, NL)	Dairy	Indoor	Individual pen	VO	0.99	-	-
	Zambelis et al.	2019	CowManager SensOor (Agis Automatisering, NL)	Dairy	Indoor	Tie-stall barn	VO	0.95	-	-
	Pereira et al.	2018	CowManager SensOor (Agis Automatisering, NL)	Dairy	Outdoor	Pasture	VO	0.65	-	0.52
Neck collar	Grinter et al.	2019	MooMonitor+ (Dairy Master, IE)	Dairy	Indoor	Compost-bedded pack barn	VO	0.94	-	0.88
	Molfino et al.	2017	HR-LDn tag (SCR Engineers Ltd., IL)	Dairy	Outdoor	Pasture	VO	0.97	-	0.95
	Merenda et al.	2019	HR-LDn tag (SCR Engineers Ltd., IL)	Beef	Outdoor	Pasture	VO	0.81	-	0.48
1) GS, golden standard; VO, visual observation
2) PCC, Pearson correlation coefficient; SCC, Spearman’s rank correlation coefficient; CCC, concordance correlation coefficient
