# Supplementary material for: Wearable Wireless Biosensor Technology for Monitoring Cattle: A Review
Source: Animals (Basel). 2021 Sep 23;11(10):2779. doi: 10.3390/ani11102779 (PMC8532812; doi:10.3390/ani11102779)
Supplement: Supplementary file 1 [file animals-11-02779-s001.zip › animals-1279484-supplementary/Table S17.xlsx]

## Sheet: S17. Inactive_diag
Table S17. Evaluation results (performance) for inactive time (time spent inactivity) among activity behavior variables generated by the sensors.
									Performance, %3)
Sensor	Author	Year	Products	Animal type	Hosing	Housing detail	Treatment1)	GS2)	Se	Sp	Acc	Pre
Neck collar	Molfino et al.	2017	HR-LDn tag (SCR Engineers Ltd., IL)	Dairy	Outdoor	Pasture	-	VO	77	99	-	93
	Merenda et al.	2019	HR-LDn tag (SCR Engineers Ltd., IL)	Beef	Outdoor	Pasture	1-min interval	VO	48.8	98.1	85.8	89.6
	Merenda et al.	2019	HR-LDn tag (SCR Engineers Ltd., IL)	Beef	Outdoor	Pasture	5-min intervals	VO	52.7	97.3	87.1	85.3
1) Merenda et al. [31] recorded the data in two ways as follows: 1-minute interval and 5-minutes intervals
2) GS, golden standard; VO, visual observation
3) Se, sensitivity; Sp, specificity; Acc, accuracy; Pre, precision
