# Supplementary material for: Wearable Wireless Biosensor Technology for Monitoring Cattle: A Review
Source: Animals (Basel). 2021 Sep 23;11(10):2779. doi: 10.3390/ani11102779 (PMC8532812; doi:10.3390/ani11102779)
Supplement: Supplementary file 1 [file animals-11-02779-s001.zip › animals-1279484-supplementary/Table S18.xlsx]

## Sheet: S18. Rumen pH & temp_cor
Table S18. Evaluation results (correlation) for rumen pH and rumen temperature generated by the reticulo-rumen bolus sensors.
							Correlation3)
Variable	Author	Year	Products	Animal type	Treatment1)	GS2)	PCC	SCC	CCC
pH	Phillips et al.	2009	Well Cow (Roslin, UG)	Beef	-	Rumen fluid pH	0.98	-	-
	Lohölter et al.	2013	KB 3/04 bolus (Kahne Limited, NZ)	Dairy	-	Rumen fluid pH	0.59	-	-
	Klevenhusen et al.	2014	SmaXtec pH Plus (SmaXtec Animal Care, AT)	Dairy	Particle-associated rumen fluid	Rumen fluid pH	0.71	-	0.5
	Klevenhusen et al.	2014	SmaXtec pH Plus (SmaXtec Animal Care, AT)	Dairy	Free-rumen liquid	Rumen fluid pH	0.8	-	0.71
	Neubauer et al.	2018	eBolus (eCow Ltd., UK)	Dairy	Particle-associated rumen fluid	Rumen fluid pH	0.8	-	0.51
	Neubauer et al.	2018	eBolus (eCow Ltd., UK)	Dairy	Free-rumen liquid	Rumen fluid pH	0.83	-	0.73
Temperature	Bewley et al.	2008	Temperature Monitoring System (Phase IV Engineering Inc., US)	Dairy	-	Rectal temperature	0.65	-	-
	Lohölter et al.	2013	KB 3/04 bolus (Kahne Limited, NZ)	Dairy	-	Rectal temperature	0.46	-	-
	Ammer et al.	2016	SmaXtec pH Plus (SmaXtec Animal Care, AT)	Dairy	-	Rectal temperature	0.75	-	-
	Knauer et al.	2016	Bella Ag Temperature Bolus (Bella Ag LLC, US)	Dairy	-	Rectal temperature	0.4	-	0.29
	Voss et al.	2016	San’Phone (Medria, FR)	Beef	-	Rectal temperature	0.75	-	-
1) Klevenhusen et al. [54] and Neubauer et al. [56] evaluated the rumen pH value obtained from the bolus sensor with two types of golden standards (particle-associated rumen fluid and free-rumen liquid)
2) GS, golden standard
3) PCC, Pearson correlation coefficient; SCC, Spearman’s rank correlation coefficient; CCC, concordance correlation coefficient
