# Supplementary material for: Wearable Wireless Biosensor Technology for Monitoring Cattle: A Review
Source: Animals (Basel). 2021 Sep 23;11(10):2779. doi: 10.3390/ani11102779 (PMC8532812; doi:10.3390/ani11102779)
Supplement: Supplementary file 1 [file animals-11-02779-s001.zip › animals-1279484-supplementary/Table S2.xlsx]

## Sheet: S2. eating_diag
Table S2. Evaluation results (diagnostic accuracy) for eating time (time spent eating) among feeding behavior variables generated by the sensors.
								Performance, %3)
Sensor	Author	Year	Products	Animal type	Feeding method	Treatment1)	GS2)	Se	Sp	Acc	Pre
Ear tag	Wolfger et al.	2015a	CowManager SensOor (Agis Automatisering, NL)	Beef	Feed bunk	-	VO	95	76	-	-
	Roland et al.	2018	Smartbow (Smartbow, AT)	Dairy	Feed bunk	Feed intake	VO	73.2	83.7	81.2	57.9
	Roland et al.	2018	Smartbow (Smartbow, AT)	Dairy	Feed bunk	Milk intake	VO	4.2	99.7	97.6	27.1
Halter	Zehner et al.	2017	RumiWatch noseband (Itin and Hoch GmbH, CH)	Dairy	Feed bunk	v0.7.2.0	VO	84	94	92	85
	Zehner et al.	2017	RumiWatch noseband (Itin and Hoch GmbH, CH)	Dairy	Feed bunk	v0.7.3.2	VO	63	98	88	92
	Guccione et al.	2019	RumiWatch noseband (Itin and Hoch GmbH, CH)	Dairy	Feed bunk	-	VO	99	-	-	-
	Steinmetz et al.	2020	RumiWatch noseband (Itin and Hoch GmbH, CH)	Dairy	Feed bunk	-	VO	80.1	92.8	90.4	72.3
Neck collar	Molfino et al.	2017	HR-LDn tag (SCR Engineers Ltd., IL)	Dairy	Pasture	-	VO	98	97	-	99
	Merenda et al.	2019	HR-LDn tag (SCR Engineers Ltd., IL)	Beef	Pasture	1-min interval	VO	76.5	96.9	87.1	95.9
	Merenda et al.	2019	HR-LDn tag (SCR Engineers Ltd., IL)	Beef	Pasture	5-min intervals	VO	82.8	99.2	90.8	99
1) Roland et al. [22] evaluated two types of eating times, feed intake and milk intake by calf; Zehner et al. [27] evaluated the eating time using the RumiWatch noseband with converter version 0.7.2.0 and 0.7.3.2; Merenda et al. [12] recorded the data in two ways as follows: 1-minute intervals and 5-minute intervals
2) GS, golden standard; VO, visual observation
3) Se, sensitivity; Sp, specificity; Acc, accuracy; Pre, precision
