# Supplementary material for: Wearable Wireless Biosensor Technology for Monitoring Cattle: A Review
Source: Animals (Basel). 2021 Sep 23;11(10):2779. doi: 10.3390/ani11102779 (PMC8532812; doi:10.3390/ani11102779)
Supplement: Supplementary file 1 [file animals-11-02779-s001.zip › animals-1279484-supplementary/Table S3.xlsx]

## Sheet: S3. rumination_cor
Suppl 3. Evaluation results (correlation coefficient) for rumination time (time spent ruminating) among feeding behavior variables generated by the sensors.
								Correlation3)
Sensor	Author	Year	Products	Animal type	Feeding method	Treatment1)	GS2)	PCC	SCC	CCC
Ear tag	Bikker et al.	2014	CowManager SensOor (Agis Automatisering, NL)	Dairy	Feed bunk	-	VO	0.93	-	0.93
	Wolfger et al.	2015a	CowManager SensOor (Agis Automatisering, NL)	Beef	Feed bunk	-	VO	-	-	0.44
	Borchers et al.	2016	CowManager SensOor (Agis Automatisering, NL)	Dairy	Feed bunk	-	VO	0.69	-	0.59
	Borchers et al.	2016	Smartbow (Smartbow, AT)	Dairy	Feed bunk	-	VO	0.97	-	0.96
	Hill et al.,	2017	CowManager SensOor (Agis Automatisering, NL)	Dairy	Feed bunk	-	VO	0.96	-	-
	Reiter et al.	2018	Smartbow (Smartbow, AT)	Dairy	Feed bunk	-	VO	0.99	-	-
	Reynolds et al.	2019	CowManager SensOor (Agis Automatisering, NL)	Dairy	Feed bunk	-	VO	0.63	-	0.55
	Zambelis et al.	2019	CowManager SensOor (Agis Automatisering, NL)	Dairy	Feed bunk	-	VO	0.69	-	-
	Pereira et al.	2018	CowManager SensOor (Agis Automatisering, NL)	Dairy	Pasture	-	VO	0.72	-	0.71
Halter	Kröger et al.	2016	RumiWatch noseband (Itin and Hoch GmbH, CH)	Dairy	Feed bunk	-	VO	0.91	-	0.91
	Ruuska et al.	2016	RumiWatch noseband (Itin and Hoch GmbH, CH)	Dairy	Feed bunk	-	VO	0.96	-	-
	Zehner et al.	2017	RumiWatch noseband (Itin and Hoch GmbH, CH)	Dairy	Feed bunk	v0.7.2.0	VO	-	0.91	-
	Zehner et al.	2017	RumiWatch noseband (Itin and Hoch GmbH, CH)	Dairy	Feed bunk	v0.7.3.2	VO	-	0.96	-
	Eslamizad et al.	2018	RumiWatch noseband (Itin and Hoch GmbH, CH)	Dairy	Feed bunk	-	VO	0.93	-	-
	Steinmetz et al.	2020	RumiWatch noseband (Itin and Hoch GmbH, CH)	Dairy	Feed bunk	-	VO	0.94	0.95	-
	Werner et al.	2018	RumiWatch noseband (Itin and Hoch GmbH, CH)	Dairy	Pasture	-	VO	-	0.98	0.99
	Poulopoulou et al.	2019	RumiWatch noseband (Itin and Hoch GmbH, CH)	Beef	Pasture	-	VO	-	0.75	-
Neck collar	Schirmann et al.	2009	Hi-tag (SCR Engineers Ltd., IL)	Dairy	Feed bunk	-	VO	0.93	-	-
	Burfeind et al.	2011	Hi-tag (SCR Engineers Ltd., IL)	Dairy	Feed bunk	4-weeks	VO	0.65	-	-
	Burfeind et al.	2011	Hi-tag (SCR Engineers Ltd., IL)	Dairy	Feed bunk	6-weeks	VO	0.7	-	-
	Burfeind et al.	2011	Hi-tag (SCR Engineers Ltd., IL)	Dairy	Feed bunk	9-weeks	VO	0.89	-	-
	Burfeind et al.	2011	Hi-tag (SCR Engineers Ltd., IL)	Dairy	Feed bunk	3-months	VO	0.47	-	-
	Burfeind et al.	2011	Hi-tag (SCR Engineers Ltd., IL)	Dairy	Feed bunk	6-months	VO	0.72	-	-
	Burfeind et al.	2011	Hi-tag (SCR Engineers Ltd., IL)	Dairy	Feed bunk	9-momths	VO	0.88	-	-
	Goldhawk et al.	2013	Hi-tag (SCR Engineers Ltd., IL)	Beef	Feed bunk	Tie-stall	VO	0.43	-	0.27
	Goldhawk et al.	2013	Hi-tag (SCR Engineers Ltd., IL)	Beef	Feed bunk	Feedlot	VO	0.08	-	0.07
	Ambriz-Vilchis et al.	2015	Qwes-HR tag (Lely Industries NV, NL)	Dairy	Feed bunk	-	VO	0.86	-	-
	Grinter et al.	2019	MooMonitor+ (Dairy Master, IE)	Dairy	Feed bunk	-	VO	0.99	-	0.97
	Rodrigues et al.	2019	HR tag (SCR Engineers Ltd., IL)	Dairy	Feed bunk	-	VO	-	0.7	-
	Elischer et al.	2013	Qwes-HR tag (Lely Industries NV, NL)	Dairy	Pasture	-	VO	0.65	-	-
	Molfino et al.	2017	HR-LDn tag (SCR Engineers Ltd., IL)	Dairy	Pasture	-	VO	0.8	-	0.8
	Werner et al.	2019	MooMonitor+ (Dairy Master, IE)	Dairy	Pasture	min/15min	VO	-	0.93	0.98
	Werner et al.	2019	MooMonitor+ (Dairy Master, IE)	Dairy	Pasture	min/hour	VO	-	0.97	0.98
	Merenda et al.	2019	HR-LDn tag (SCR Engineers Ltd., IL)	Beef	Pasture	-	VO	0.96	-	0.96
1) Zehner et al. [27] evaluated the eating time using the RumiWatch noseband with converter version 0.7.2.0 and 0.7.3.2; Burfeind et al. [35] recorded the data by age group as follows: 4-, 6-, 9-weeks and 3-, 6-, 9-months; Goldhawk et al. [38] collected the data from two housing systems for beef cattle, tie-stall and feedlot; Werner et al. [33] summarized the data in two ways to evaluate the eati…
2) GS, golden standard; VO, visual observation
3) PCC, Pearson correlation coefficient; SCC, Spearman’s rank correlation coefficient; CCC, concordance correlation coefficient
