# Supplementary material for: Wearable Wireless Biosensor Technology for Monitoring Cattle: A Review
Source: Animals (Basel). 2021 Sep 23;11(10):2779. doi: 10.3390/ani11102779 (PMC8532812; doi:10.3390/ani11102779)
Supplement: Supplementary file 1 [file animals-11-02779-s001.zip › animals-1279484-supplementary/Table S4.xlsx]

## Sheet: S4. rumination_diag
Suppl 4. Evaluation results (performance) for rumination time (time spent ruminating) among feeding behavior variables generated by the sensors.
								Performance, %3)
Sensor	Author	Year	Products	Animal type	Feeding method	Treatment1)	GS2)	Se	Sp	Acc	Pre
Ear tag	Wolfger et al.	2015a	CowManager SensOor (Agis Automatisering, NL)	Beef	Feed bunk	-	VO	49	96	-	-
	Roland et al.	2018	Smartbow (Smartbow, AT)	Dairy	Feed bunk	-	VO	89.4	94.9	93.9	78.5
Halter	Zehner et al.	2017	RumiWatch noseband (Itin and Hoch GmbH, CH)	Dairy	Feed bunk	v0.7.2.0	VO	90	98	95	95
	Zehner et al.	2017	RumiWatch noseband (Itin and Hoch GmbH, CH)	Dairy	Feed bunk	v0.7.3.2	VO	96	87	90	79
	Guccione et al.	2019	RumiWatch noseband (Itin and Hoch GmbH, CH)	Dairy	Feed bunk	-	VO	98	-	-	-
	Steinmetz et al.	2020	RumiWatch noseband (Itin and Hoch GmbH, CH)	Dairy	Feed bunk	-	VO	95.3	92.3	93.3	86.2
Neck collar	Molfino et al.	2017	HR-LDn tag (SCR Engineers Ltd., IL)	Dairy	Pasture	-	VO	87	98	-	91
	Merenda et al.	2019	HR-LDn tag (SCR Engineers Ltd., IL)	Beef	Pasture	1-min interval	VO	95.3	96.3	96.1	89.7
	Merenda et al.	2019	HR-LDn tag (SCR Engineers Ltd., IL)	Beef	Pasture	5-min intervals	VO	95.1	95.5	95.4	87.9
1) Zehner et al. [27] evaluated the rumination time using the RumiWatch noseband with converter version 0.7.2.0 and 0.7.3.2; Merenda et al. [31] recorded the data in two ways as follows: 1-minute intervals and 5-minute intervals
2) GS, golden standard; VO, visual observation
3) Se, sensitivity; Sp, specificity; Acc, accuracy; Pre, precision
