# Supplementary material for: Wearable Wireless Biosensor Technology for Monitoring Cattle: A Review
Source: Animals (Basel). 2021 Sep 23;11(10):2779. doi: 10.3390/ani11102779 (PMC8532812; doi:10.3390/ani11102779)
Supplement: Supplementary file 1 [file animals-11-02779-s001.zip › animals-1279484-supplementary/Table S5.xlsx]

## Sheet: S5. Drinking_cor
Table S5. Evaluation results (correlation) for drinking time (time spent for drinking) among feeding behavior variables generated by the sensors.
								Correlation3)
Sensor	Author	Year	Products	Animal	Feeding method	Treatment1)	GS2)	PCC	SCC	CCC
Halter	Ruuska et al.	2016	RumiWatch noseband (Itin and Hoch GmbH, CH)	Dairy	Feed bunk	-	VO	0.45	-	-
	Zehner et al.	2017	RumiWatch noseband (Itin and Hoch GmbH, CH)	Dairy	Feed bunk	v0.7.2.0	VO	-	0.42	-
	Zehner et al.	2017	RumiWatch noseband (Itin and Hoch GmbH, CH)	Dairy	Feed bunk	v0.7.3.2	VO	-	0.78	-
	Steinmetz et al.	2020	RumiWatch noseband (Itin and Hoch GmbH, CH)	Dairy	Feed bunk	-	VO	0.17	0.23	-
	Poulopoulou et al.	2019	RumiWatch noseband (Itin and Hoch GmbH, CH)	Beef	Pasture	-	VO	-	0.17	-
1) Zehner et al. [27] evaluated the drinking time using the RumiWatch noseband with converter version 0.7.2.0 and 0.7.3.2
2) GS, golden standard; VO, visual observation
3) PCC, Pearson correlation coefficient; SCC, Spearman’s rank correlation coefficient; CCC, concordance correlation coefficient
