# Supplementary material for: Wearable Wireless Biosensor Technology for Monitoring Cattle: A Review
Source: Animals (Basel). 2021 Sep 23;11(10):2779. doi: 10.3390/ani11102779 (PMC8532812; doi:10.3390/ani11102779)
Supplement: Supplementary file 1 [file animals-11-02779-s001.zip › animals-1279484-supplementary/Table S6.xlsx]

## Sheet: S6. Drinking_diag
Table S6. Evaluation results (performance) for drinking time (time spent for drinking) among feeding behavior variables generated by the sensors.
								Performance, %3)
Sensor	Author	Year	Products	Animal type	Feeding method	Treatment1)	GS2)	Se	Sp	Acc	Pre
Ear tag	Roland et al.	2018	Smartbow (Smartbow, AT)	Dairy	Feed bunk	-	VO	2.7	99.9	99.4	10
Halter	Zehner et al.	2017	RumiWatch noseband (Itin and Hoch GmbH, CH)	Dairy	Feed bunk	v0.7.2.0	VO	28	94	98	22
	Zehner et al.	2017	RumiWatch noseband (Itin and Hoch GmbH, CH)	Dairy	Feed bunk	v0.7.3.2	VO	21	100	99	38
	Steinmetz et al.	2020	RumiWatch noseband (Itin and Hoch GmbH, CH)	Dairy	Feed bunk	-	VO	14.2	99.9	98.7	55.3
1) Zehner et al. [27] evaluated the drinking time using the RumiWatch noseband with converter version 0.7.2.0 and 0.7.3.2
2) GS, golden standard; VO, visual observation
3) Se, sensitivity; Sp, specificity; Acc, accuracy; Pre, precision
